# Supplementary material for: Altered responses to ghrelin and food cues in AgRP neurons during pregnancy and lactation
Source: J Neuroendocrinol. 2026 Jun 9;38(6):e70202. doi: 10.1111/jne.70202 (PMC13250455; doi:10.1111/jne.70202)
Supplement: Supplementary file 1 — Table S1: Table of statistical tests. [file JNE-38-e70202-s001.xlsx]

## Sheet: summary
Figure	Test	Subjects	Interaction effects	Main effects	Post hoc test	Post hoc results
2a	One-way repeated-measures ANOVA	24	F (23, 69) = 1.890, p<0.001		Dunnett's multiple comparisons	Virgin vs Day 1-7 Pregnacy p<0.001 Virgin vs Day 8-14 Pregnacy p<0.001 Virgin vs Day 15-18 Pregnacy p<0.001
2b	One-way repeated-measures ANOVA	13	F (12, 48) = 3.921, p<0.001		Dunnett's multiple comparisons	Virgin vs Week one Lactation p<0.001 Virgin vs Week two Lactation p<0.001 Virgin vs Week 3 Lactation p<0.001 Virgin vs Post weaning p=0.055
2c	Two-way ANOVA	85	F (2, 79) = 3.153, p=0.048	Reproductive state F (2, 79) = 0.9478 p=0.39 Treatment F (1, 79) = 8.915 p=0.003	Šídák's multiple comparisons	Vehicle vs Ghrelin Virgin p=0.008 (n = 16, 16) Day 8 pregnancy p=0.13 (n = 8, 9) Day 15 pregnancy p=0.99 (n= 18, 18)
2d	Two-way ANOVA	85	F (2, 79) = 0.408, p=0.66	Reproductive state F (2, 79) = 0.91.88 p<0.001 Treatment F (1, 79) = 8.732 p=0.004	Šídák's multiple comparisons	Vehicle vs Ghrelin Virgin p=0.011 (n = 16, 16) Day 8 pregnancy p=0.197 (n = 8, 9) Day 15 pregnancy p=0.153 (n= 18, 18)
2e	Two-way repeated-measures ANOVA	18	F (5.842, 62.32) = 7.054, p<0.001	Treatment F (3, 32) = 26.62 p<0.001 Time F (1.947, 62.32) = 11.71 p<0.001	Tukey's multiple comparisons	Virgin vehicle vs ghrelin Time 10 min p=0.006 Day 15 pregnancy vehicle vs ghrelin Time 10 min p=0.014 Time 20 min p=0.027 All other times are not significant
2f	Paired t test	18	p=0.014
2g	Mixed-effects model (REML)	16	F (1, 50) = 6.348, p=0.015	Reproductive state F (1, 50) = 14.62 p<0.001 Treatment F (1, 50) = 20.62 p<0.001	Fisher's LSD multiple comparisons	Saline vs Ghrelin Virgin p=0.0016 (n=16,16) Day 10 lactation p=0.0159 (n=10,10)
2h	Mixed-effects model (REML)	16	F (1, 5) = 1.242, p=0.316	Reproductive state F (1, 15) = 3.888 p=0.067 Treatment F (1, 15) = 17.02 p=0.0009	Fisher's LSD multiple comparisons	Saline vs Ghrelin Virgin p=0.0089 (n=16,16) Day 10 lactation p=0.0186 (n=10,10)
2i	Mann-Whitney	20	Interacting with pups p=0.157 Interacting with food p=0.002 Other behaviours p=0.360
2j	Mixed-effects model (REML)	16	F (1, 1) = 0.1445, p=0.769	Reproductive state F (1, 15) = 14.61 p=0.0017 Treatment F (1, 15) = 23.21 p=0.0002	Fisher's LSD multiple comparisons	Saline vs Ghrelin Virgin p=0.0016 (n=16,16) Post weaning p=0.0041 (n=9,9)
2k	Mixed-effects model (REML)	25	F (1, 22) = 0.0101, p=0.921	Reproductive state F (1, 23) = 5.792 p=0.0245 Treatment F (1, 22) = 9.916 p=0.0047	Fisher's LSD multiple comparisons	Saline vs Ghrelin Virgin p=0.0160 (n=16,16) Post weaning ns (p=0.0578) (n=8,9)
3d	Two-way repeated-measures ANOVA	10	F (2, 18) = 68.66, p<0.001	Time F (2, 18) = 43.55 p<0.001 Treatment F (1, 9) = 118.8 p<0.001	Šídák's multiple comparisons	Saline Baseline vs. Treatment p=0.99 Baseline vs. Chow p=0.94 Treatment vs. Chow p=0.0.99 Ghrelin Baseline vs. Treatment p<0.001 Baseline vs. Chow p<0.001 Treatment vs. Chow p<0.001
3f	Two-way repeated-measures ANOVA	10	F (1, 9) = 17.82, p=0.002	Time F (1, 9) = 14.30 p=0.004 Treatment F (1, 9) = 22.02 p=0.001	Šídák's multiple comparisons	Baseline vs Treatment Block p=0.39 PB p=0.003
4b	Mixed model ANOVA	8	F (2, 12) = 2.968, p=0.089	Reproductive state F (2, 14) = 2.845 p=0.092 Time F (1, 7) = 99.88 p<0.001	Tukey's multiple comparisons	Baseline vs Ghrelin Virgin p<0.001 Day 8 pregnancy p<0.001 Day 15 pregnancy p<0.001 Ghrelin Virgin vs Day 8 pregnancy p=0.150 Virgin vs Day 15 pregnancy p=0.419 Day 8 pregnancy vs Day 15 pregnancy p=0.007
4d	Mixed model ANOVA	8	F (2.370, 14.81) = 3.536, p=0.049	Reproductive state F (1.740, 12.18) = 8.328 p=0.007 Time F (1.730, 12.11) = 33.80 p<0.001	Tukey's multiple comparisons	Baseline Virgin vs Day 8 pregnancy p=0.39 Virgin vs Day 15 pregnancy p=0.66 Day 8 pregnancy vs Day 15 pregnancy p=0.50 Anticipatory Virgin vs Day 8 pregnancy p=0.67 Virgin vs Day 15 pregnancy p=0.047 Day 8 pregnancy vs Day 15 pregnancy p=0.014 Chow Virgin vs Day 8 pregnancy p=0.99 Virgin vs Day 15 pregnancy p=0.13 Day 8 pregnancy vs Day 15 pregnancy p=0.031 Day 15 pregnancy Baseline vs anticipato…
4f	Two-way repeated-measures ANOVA	8	F (1, 7) = 0.5141, p=0.50	Reproductive state F (1, 7) = 0.6911 p=0.43 Treatment F (1, 7) = 72.79 p<0.001	Tukey's multiple comparisons	Virgin vs Lactation day 10 Baseline p=0.99 Ghrelin p=0.52
4h	Two-way repeated-measures ANOVA	8	F (2, 14) = 6.230, p=0.012	Reproductive state F (2, 14) = 16.66 p<0.001 Time F (1, 7) = 13.42 p=0.008	Tukey's multiple comparisons	Virgin vs Lactation day 10 Baseline p=0.63 Anticipatory p=0.003 Chow p<0.0001 Lactation Day 10 Baseline vs anticipatory p=0.29 Anticipatory vs chow p=0.31 Baseline vs chow p=0.99
4j	Mixed model ANOVA	8	F (1, 26) = 0.2279, p=0.64	Reproductive state F (1, 26) = 0.3797 p=0.54 Treatment F (1, 26) = 80.73 p<0.001	Šídák's multiple comparisons	Virgin vs post weaning Baseline p=0.99 Ghrelin p=0.69
4i	Mixed model ANOVA	8	F (2, 11) = 0.3216, p=0.73	Reproductive state F (1, 7) = 1.227 p=0.31 Time F (2, 14) = 18.33 p<0.001	Šídák's multiple comparisons	Virgin vs post weaning Baseline p=0.99 Anticipatory p=0.52 Chow p=0.96 Virgin vs post weaning Baseline p=0.99 Anticipatory p=0.52 Chow p=0.96
5b	Two-way repeated-measures ANOVA	8	F (2.567, 17.97) = 0.6536, p=0.57	Reproductive state F (1.473, 10.31) = 0.5247 p=0.55 Time F (1.841, 12.89) = 17.53 p<0.001	Tukey's multiple comparisons	Baseline Virgin vs Day 8 pregnancy p=0.41 Virgin vs Day 15 pregnancy p=0.70 Day 8 pregnancy vs Day 15 pregnancy p=0.95 Anticipatory Virgin vs Day 8 pregnancy p=0.67 Virgin vs Day 15 pregnancy p=0.98 Day 8 pregnancy vs Day 15 pregnancy p=0.92 PB Virgin vs Day 8 pregnancy p=0.97 Virgin vs Day 15 pregnancy p=0.62 Day 8 pregnancy vs Day 15 pregnancy p=0.33
5d	Two-way repeated-measures ANOVA	8	F (1.459, 10.21) = 0.1865, p=0.77	Reproductive state F (1, 7) = 0.08538 p=0.78 Time F (1.671, 11.69) = 21.34 p<0.001	Šídák's multiple comparisons	Virgin vs Lactation day 10 Baseline p=0.98 Anticipatory p=0.99 PB p=0.97
5f	Mixed model ANOVA	8	F (2, 11) = 4.189, p=0.044	Reproductive state F (1, 7) = 7.657 p=0.028 Time F (2, 14) = 22.17 p<0.001	Tukey's multiple comparisons	Virgin vs Post weaning Baseline p=0.73 Anticipatory p<0.001 PB p=0.61
6b	Two-way ANOVA	49	F (2, 43) = 1.871, p=0.17	Reproductive state F (2, 43) = 2.158 p=0.13 Treatment F (1, 43) = 35.82 p<0.001	Šídák's multiple comparisons	Saline vs Ghrelin Virgin p=0.067 Day 8 pregnancy p=0.003 Day 15 pregnancy p<0.001
